# Supplementary material for: Development of Flame-Retarded Nanocomposites from Recycled PET Bottles for the Electronics Industry
Source: Polymers (Basel). 2019 Feb 1;11(2):233. doi: 10.3390/polym11020233 (PMC6419026; doi:10.3390/polym11020233)
Supplement: Supplementary file 1 [file polymers-11-00233-s001.zip]

Archive with 1 entries (1 files):
- polymers-427706-supplementary.tif
